# Supplementary material for: ATP-dependent DNA helicase (TaDHL), a Novel Reduced-Height (Rht) Gene in Wheat
Source: Genes (Basel). 2022 May 30;13(6):979. doi: 10.3390/genes13060979 (PMC9222645; doi:10.3390/genes13060979)
Supplement: Supplementary file 1 [file genes-13-00979-s001.zip]

Archive with 3 entries (3 files):
- Figure S1.jpg
- Figure S2.jpg
- Supplementary Tables.pdf
